# Supplementary material for: Antimicrobial Activity and DFT Studies of a Novel Set of Spiropyrrolidines Tethered with Thiochroman-4-one/Chroman-4-one Scaffolds
Source: Molecules. 2022 Jan 18;27(3):582. doi: 10.3390/molecules27030582 (PMC8839074; doi:10.3390/molecules27030582)
Supplement: Supplementary file 1 [file molecules-27-00582-s001.zip]

Archive with 1 entries (1 files):
- molecules-1462713-supplementary.pdf
